# Supplementary material for: Is Loneliness an Undervalued Pathway between Socio-Economic Disadvantage and Health?
Source: Int J Environ Res Public Health. 2021 Sep 28;18(19):10177. doi: 10.3390/ijerph181910177 (PMC8508269; doi:10.3390/ijerph181910177)
Supplement: Supplementary file 1 [file ijerph-18-10177-s001.zip]

Archive with 1 entries (1 files):
- ijerph-1293325-supplementary.pdf
